# Supplementary material for: Diagnostic accuracy of pelvic magnetic resonance imaging for the assessment of bone marrow involvement in diffuse large B-cell lymphoma
Source: PLoS One. 2021 May 27;16(5):e0252226. doi: 10.1371/journal.pone.0252226 (PMC8158887; doi:10.1371/journal.pone.0252226)
Supplement: S1 Data — (CSV) [file pone.0252226.s004.csv]

Case	PFScensor	OScensor	PFS	OS	PET-CT(0:negative;1:positive)	BMM/BMS(0:negative;1:positive)	PET or BM(0:negative;1:positive)	MRI(0:negative;1:positive)	diffuse/focal	Gender	Age	Age(0:¡Ü60y;1:£¾60y)	stage(0:I¨CII;1:III¨CIV)	PS(0:0 or 1;1:>1)	LDH(0:normal;1:>normal level)
1	1	0	38.374	38.374	0	0	0	0		M	73	1	0	0	1
2	0	0	13.142	40.148	0	0	0	0		M	50	0	0	0	1
3	0	0	29.832	36.534	0	0	0	0		M	70	1	0	1	0
4	0	0	18.07	44.977	0	0	0	0		M	54	0	1	1	1
5	0	0	23.294	45.175	1	1	1	1	diffuse	M	52	1	1	0	1
6	0	0	10.612	14.949	0	0	0	0		M	54	0	1	1	0
7	1	1	44.485	44.485	1	1	1	0		M	75	0	1	1	1
8	0	0	26.48	31.869	0	0	0	0		M	63	1	0	0	1
9	1	1	8.016	44.025	1	1	1	1	diffuse	M	62	0	1	0	1
10	1	1	45.01	45.01	0	0	0	0		M	71	1	1	0	0
11	1	1	27.335	39.326	0	0	0	0		M	64	1	1	0	1
12	0	0	4.304	14.226	1	0	1	1	focal	M	47	0	1	0	1
13	1	1	41.955	41.955	1	0	1	1	focal	M	64	0	1	1	1
14	0	0	6.932	9.528	0	0	0	0		M	62	1	0	0	1
15	0	0	12.353	14.949	0	0	0	0		M	41	0	1	1	1
16	1	1	41.889	41.889	1	0	1	0		F	47	0	0	0	1
17	0	1	12.025	39.754	1	0	1	1	diffuse	F	54	1	1	1	1
18	1	0	38.407	38.407	1	1	1	0		F	50	0	1	1	1
19	1	1	38.078	38.078	1	0	1	1	diffuse	M	30	0	1	1	1
20	1	1	35.023	35.023	0	0	0	0		F	71	1	0	0	1
21	0	0	11.992	18.234	0	0	0	0		M	33	0	0	0	1
22	1	1	26.086	38.078	0	1	1	1	diffuse	M	57	0	0	0	1
23	1	1	14.949	14.949	0	0	0	0		M	57	0	0	0	1
24	1	1	37.914	37.914	0	0	0	0		M	68	1	0	0	1
25	0	0	5.06	7.195	0	0	0	0		M	70	1	0	0	1
26	0	0	4.534	8.181	0	0	0	0		M	63	1	0	0	1
27	0	0	6.538	14.916	0	0	0	0		M	38	0	1	1	1
28	0	0	10.021	11.4	0	0	0	0		M	61	1	0	1	1
29	1	1	32.953	32.953	1	1	1	1	diffuse	M	27	1	1	0	0
30	1	1	33.61	33.61	0	0	0	0		M	70	1	1	0	0
31	0	1	26.086	39.984	0	0	0	0		M	50	0	0	0	1
32	0	0	16.756	28.813	1	0	1	1	focal	M	60	1	1	0	1
33	0	1	3.384	33.15	0	0	0	0		M	68	1	0	0	0
34	0	1	6.604	44.55	0	0	0	0		F	53	0	1	1	1
35	0	0	10.776	20.468	0	0	0	0		M	44	0	1	0	1
36	1	1	46.456	45.437	0	0	0	0		M	60	0	1	1	1
37	1	1	46.456	46.456	0	0	0	0		M	69	1	0	0	1
38	0	0	26.251	31.77	0	0	0	0		M	61	1	1	1	1
39	0	0	1.61	9.101	0	0	0	0		M	56	0	1	0	0
40	0	0	34.825	35.515	0	0	0	0		F	71	1	1	0	1
41	0	0	11.992	13.733	0	0	0	0		F	72	1	0	0	0
42	1	1	33.807	33.807	0	0	0	0		M	70	1	0	0	0
43	0	1	7.819	27.63	1	0	1	1	diffuse	M	60	0	1	0	1
44	1	1	45.109	45.109	0	0	0	0		M	50	0	0	0	0
45	1	1	27.269	27.269	1	0	1	1	diffuse	M	74	1	1	0	1
46	1	1	20.041	20.041	0	0	0	0		M	42	0	0	0	1
47	0	1	15.179	20.402	0	0	0	0		M	55	0	1	0	1
48	1	1	15.54	15.54	0	0	0	0		M	44	0	0	0	0
49	1	1	26.349	26.349	1	0	1	1	focal	M	58	0	1	1	0
50	1	1	18.76	18.76	0	0	0	0		M	47	0	0	0	0
51	1	1	21.158	21.158	0	0	0	0		M	68	1	0	0	1
52	0	0	6.834	12.452	1	0	1	1	focal	F	51	0	1	0	1
53	1	1	26.251	26.251	0	0	0	0		M	67	1	1	1	0
54	1	1	24.838	24.838	1	1	1	1	diffuse	M	55	1	0	0	0
55	0	0	6.144	8.903	0	0	0	0		F	66	1	1	1	1
56	1	1	24.509	24.509	1	0	1	1	diffuse	M	73	0	1	1	1
57	0	0	2.136	23.556	1	1	1	1	diffuse	M	60	1	1	0	0
58	1	1	11.992	24.016	0	0	0	0		M	78	1	0	0	1
59	0	0	9.166	22.439	1	0	1	1	focal	F	70	1	1	0	0
60	1	1	22.374	22.374	1	1	1	1	diffuse	M	39	0	1	1	1
61	1	1	33.051	33.051	0	0	0	0		M	72	1	0	0	0
62	1	1	26.809	26.809	1	0	1	1	diffuse	M	68	1	0	0	1
63	1	1	22.144	22.144	1	1	1	0		F	67	0	1	1	0
64	0	0	7.885	16.066	0	0	0	0		F	70	1	1	0	1
65	0	1	7.589	10.218	0	0	0	0		M	71	1	0	0	0
66	1	1	19.713	19.713	0	1	1	0		F	70	0	0	0	1
67	1	1	29.043	29.043	0	0	0	0		M	65	1	0	0	0
68	0	0	8.411	18.431	1	0	1	1	diffuse	M	66	0	1	0	1
69	0	0	10.809	18.628	0	0	0	0		F	68	1	1	0	1
70	0	0	14.259	22.374	0	0	0	0		F	65	1	1	0	1
71	0	0	12.846	23.491	0	0	0	0		F	66	1	1	0	1
72	1	1	40.016	40.016	0	0	0	0		M	67	1	0	0	0
73	1	1	18.168	18.168	0	1	1	0		M	66	0	0	0	0
74	1	1	45.437	45.437	0	0	0	0		F	70	1	1	0	1
75	0	0	2.07	4.402	0	0	0	0		M	70	1	1	0	1
76	1	1	25.002	25.002	0	0	0	0		F	55	0	1	1	1
77	0	0	9.856	17.248	1	0	1	1	focal	F	54	0	1	0	1
78	1	1	36.994	36.994	0	0	0	0		M	36	0	0	0	1
79	1	1	40.674	40.674	0	0	0	0		F	72	1	1	0	1
80	1	1	36.632	36.632	0	0	0	0		M	53	0	0	0	1
81	1	1	27.663	27.663	0	0	0	0		M	71	1	1	0	1
82	1	0	3.91	3.91	1	0	1	0		M	68	1	1	0	1
83	1	1	25.002	25.002	0	0	0	0		F	66	1	1	0	1
84	1	1	33.676	33.676	0	0	0	0		M	74	1	0	0	1
85	1	1	21.52	21.52	0	0	0	0		M	65	1	0	0	1
86	1	1	21.355	21.355	0	0	0	0		M	67	1	0	0	1
87	1	1	16.986	16.986	1	1	1	1	diffuse	M	60	0	1	0	1
88	0	0	18.201	29.437	0	0	0	0		M	64	1	1	1	0
89	0	0	16.657	16.756	1	0	1	1	focal	F	63	1	1	1	1
90	1	1	14.916	14.916	0	0	0	0		M	31	0	0	0	1
91	1	1	18.825	18.825	0	0	0	0		M	34	0	0	0	0
92	1	1	29.503	29.503	0	0	0	0		F	65	1	1	0	0
93	1	1	15.967	15.967	0	1	1	0		M	59	1	0	0	0
94	1	1	15.179	15.179	1	1	1	1	diffuse	M	49	0	1	0	1
95	0	0	14.259	14.259	1	0	1	1	focal	M	56	1	1	0	1
96	0	0	3.778	11.236	0	0	0	0		M	25	0	0	1	0
97	0	1	9.528	25.626	0	0	0	0		F	67	1	0	0	0
98	1	1	17.708	17.708	0	0	0	0		F	72	1	1	0	0
99	1	1	34.267	34.267	0	0	0	0		M	54	0	0	0	0
100	1	1	47.474	47.474	0	0	0	0		M	53	0	0	0	0
101	0	0	11.236	13.503	1	1	1	1	diffuse	F	58	0	1	1	1
102	0	0	5.749	13.339	1	0	1	1	focal	M	50	0	0	1	1
103	0	0	11.236	12.879	1	1	1	1	diffuse	M	63	1	1	0	0
104	0	0	3.088	12.649	1	0	1	1	focal	F	59	0	0	0	1
105	1	1	21.782	21.782	0	0	0	0		M	66	1	1	1	0
106	1	1	37.027	37.027	0	0	0	0		F	61	1	1	0	1
107	1	1	46.489	46.489	0	0	0	0		F	42	0	1	0	0
108	1	1	44.123	44.123	0	0	0	0		M	57	0	0	0	1
109	1	1	35.023	35.023	0	0	0	0		F	70	1	0	0	1
110	0	0	2.333	12.419	1	0	1	1	focal	F	62	0	1	0	1
111	0	0	8.936	17.15	0	0	0	0		F	37	0	0	0	1
112	1	1	12.057	12.057	0	0	0	0		F	34	0	0	0	1
113	0	0	7.129	11.565	1	1	1	1	diffuse	M	58	0	0	0	1
114	1	1	38.571	38.571	0	0	0	0		F	54	0	1	0	1
115	1	1	27.138	27.138	0	0	0	0		M	26	0	1	0	1
116	1	1	27.926	27.926	0	0	0	0		F	67	1	0	0	1
117	1	1	29.175	29.175	0	0	0	0		F	67	1	0	0	1
118	1	1	25.561	25.561	0	0	0	0		F	53	0	1	0	1
119	1	1	16.821	16.821	0	0	0	0		M	59	0	0	0	0
120	1	1	20.895	20.895	0	0	0	0		F	25	0	0	1	1
121	1	1	16.099	16.099	0	0	0	0		M	18	0	0	0	1
122	1	1	3.417	3.417	0	0	0	1	diffuse	F	65	1	1	1	1
123	1	1	5.815	5.815	0	0	0	1	diffuse	F	58	0	0	0	0
124	0	0	9.626	11.4	1	1	1	1	focal	M	38	0	1	1	1
125	1	1	3.483	3.483	0	0	0	0		M	64	1	0	0	1
126	1	1	35.943	35.943	0	0	0	0		F	77	1	0	0	1
127	1	1	11.4	11.4	1	1	1	1	diffuse	F	51	1	1	0	1
128	1	1	33.051	33.051	0	0	0	0		M	44	0	0	0	0
129	1	1	31.146	31.146	0	0	0	0		M	54	0	1	0	1
130	1	1	25.495	25.495	0	0	0	0		M	77	1	0	0	0
131	1	1	30.127	30.127	0	0	0	0		M	78	1	0	0	1
132	1	1	32.624	32.624	0	0	0	0		F	64	1	0	0	0
133	1	1	32.69	32.69	0	0	0	0		M	66	1	0	0	1
134	1	1	33.873	33.873	0	0	0	0		M	64	1	1	0	1
135	1	1	33.018	33.018	0	0	0	0		F	54	0	1	0	1
136	1	1	36.731	36.731	0	0	0	0		F	68	1	0	0	0
137	0	0	1.708	8.312	0	0	0	0		M	69	1	1	0	1
138	1	1	40.148	40.148	0	0	0	0		F	68	1	0	0	0
139	1	0	9.363	9.363	0	0	0	0		M	67	1	0	0	1
140	0	0	35.121	35.68	0	0	0	0		F	68	1	0	0	1
141	0	0	11.236	11.236	1	0	1	1	focal	F	68	1	1	1	0
142	1	0	25.331	25.331	0	0	0	0		M	68	1	0	0	0
143	1	1	41.199	41.199	0	0	0	0		M	65	1	1	0	0
144	1	1	31.639	31.639	0	0	0	0		M	74	1	0	0	0
145	1	1	36.074	36.074	0	0	0	0		F	75	1	0	0	0
146	1	1	47.441	47.441	0	0	0	0		M	62	1	0	0	1
147	1	1	23.294	23.294	0	0	0	0		F	66	1	1	0	0
148	1	1	33.15	33.15	0	0	0	0		M	49	0	1	0	1
149	1	1	34.037	34.037	0	0	0	0		F	67	1	0	1	0
150	1	1	27.138	27.138	0	0	0	0		M	71	1	0	0	0
151	1	1	11.236	11.236	1	1	1	1	focal	M	46	0	1	0	1
152	1	1	36.567	36.567	0	0	0	0		M	72	1	0	0	0
153	0	0	8.049	21.125	0	0	0	0		F	77	1	0	0	1
154	1	0	35.647	35.647	0	0	0	0		M	74	1	1	0	1
155	0	0	20.172	21.848	0	0	0	0		F	73	1	1	0	1
156	0	0	22.702	25.823	0	0	0	0		F	70	1	1	0	1
157	0	0	26.152	43.926	0	0	0	0		F	72	1	1	0	1
158	0	0	9.199	10.185	1	1	1	1	diffuse	M	50	1	1	0	1
159	0	0	1.38	9.528	1	0	1	1	focal	F	72	0	0	1	1
160	0	0	17.774	22.177	0	0	0	0		M	78	1	1	0	0
161	1	0	9.265	9.265	1	1	1	1	diffuse	M	62	1	1	1	1
162	0	0	7.1	7.162	0	0	0	0		M	67	1	0	1	0
163	0	0	10.053	9.331	0	0	0	0		F	77	1	0	0	1
164	0	0	7.228	8.542	0	0	0	0		F	64	1	1	0	0
165	0	0	2.3	9.265	0	0	0	0		M	68	1	1	1	1
166	0	0	10.908	13.01	0	0	0	0		M	67	1	1	0	0
167	1	1	9.265	9.265	1	1	1	1	diffuse	F	50	0	1	1	0
168	0	0	17.248	24.181	0	0	0	0		F	76	1	1	0	0
169	0	0	21.092	47.737	0	0	0	0		M	69	1	1	0	1
170	0	0	14.916	20.238	0	0	0	0		M	53	0	1	0	0
171	1	0	7.589	7.589	1	1	1	1	diffuse	M	68	1	0	0	0
